# Supplementary material for: Relationship between TyG-related index and hearing loss in people over 45 s in China
Source: Front Public Health. 2025 Feb 5;13:1506368. doi: 10.3389/fpubh.2025.1506368 (PMC11835694; doi:10.3389/fpubh.2025.1506368)
Supplement: Supplementary file 1 [file Table_1.xlsx]

## Sheet: Sheet 1
wave
